# Supplementary material for: Rehoming and Other Refinements and Replacement in Procedures Using Golden Hamsters in SARS-CoV-2 Vaccine Research
Source: Animals (Basel). 2023 Aug 14;13(16):2616. doi: 10.3390/ani13162616 (PMC10451472; doi:10.3390/ani13162616)
Supplement: Supplementary file 1 [file animals-13-02616-s001.zip]

Archive with 1 entries (1 files):
- animals-2515786-supplementary.pdf
